# Supplementary material for: Cx43 Hemichannel and Panx1 Channel Modulation by Gap19 and 10Panx1 Peptides
Source: Int J Mol Sci. 2023 Jul 18;24(14):11612. doi: 10.3390/ijms241411612 (PMC10380488; doi:10.3390/ijms241411612)
Supplement: Supplementary file 1 [file ijms-24-11612-s001.zip]

Archive with 1 entries (1 files):
- ijms-2509008-supplementary.pdf
